# Supplementary material for: Origins, diversity, and adaptive evolution of DWV in the honey bees of the Azores: the impact of the invasive mite Varroa destructor
Source: Virus Evol. 2024 Jul 15;10(1):veae053. doi: 10.1093/ve/veae053 (PMC11306321; doi:10.1093/ve/veae053)
Supplement: veae053_Supp [file veae053_supp.zip]

Archive with 5 entries (3 files):
- veae053_Supp/
- veae053_Supp/suppl_data/
- veae053_Supp/suppl_data/Lopes2024-VirusEvol-Azores DWV evolution ecology APP_revised.docx
- veae053_Supp/suppl_data/Lopes2024-VirusEvol-Azores DWV evolution ecology_SUPTAB.xlsx
- veae053_Supp/suppl_data/Lopes2024-VirusEvol-Azores_DWV_evolution_ecology_SUPFIG_CLEANpdf.pdf
