# Supplementary material for: Origins, diversity, and adaptive evolution of DWV in the honey bees of the Azores: the impact of the invasive mite Varroa destructor
Source: Virus Evol. 2024 Jul 15;10(1):veae053. doi: 10.1093/ve/veae053 (PMC11306321; doi:10.1093/ve/veae053)
Supplement: veae053_Supp [file veae053_supp.zip › veae053_Supp/suppl_data/Lopes2024-VirusEvol-Azores DWV evolution ecology_SUPTAB.xlsx]

## Sheet: Supp. Tables summary
Title: Origins, diversity, and adaptive evolution of DWV in the honey bees of the Azores: the impact of the invasive mite Varroa destructor
Ana R. Lopes1,2,3, Matthew Low4, Raquel Martín-Hernández5,6, M. Alice Pinto1,2#*,Joachim de Miranda4#*
1Centro de Investigação de Montanha (CIMO), Instituto Politécnico de Bragança, Campus de Santa Apolónia, 5300-253 Bragança, Portugal
2Laboratório Associado para a Sustentabilidade e Tecnologia em Regiões de Montanha (SusTEC), Instituto Politécnico de Bragança, Campus de Santa Apolónia, 5300-253 Bragança, Portugal
3REQUIMTE-LAQV, Faculdade de Farmácia, Universidade do Porto, Rua de Jorge Viterbo Ferreira, 228, 4050-313 Porto, Portugal
4Department of Ecology, Swedish University of Agricultural Sciences, 705-07 Uppsala, Sweden
5Centro de Investigación Apícola y Agroambiental (CIAPA). IRIAF. Instituto Regional de Investigación y Desarrollo Agroalimentario y Forestal, 19180 Marchamalo, Spain
6Instituto de Recursos Humanos para la Ciencia y la Tecnología (INCRECYT-FEDER), Fundación Parque Científico y Tecnológico de Castilla—La Mancha, 02006 Albacete, Spain
#Joachim R. de Miranda and M. Alice Pinto are shared last author
*Corresponding authors:
Joachim de Miranda
Department of Ecology
Swedish University of Agricultural Sciences
756-51 Uppsala, Sweden
E-mail: joachim.de.miranda@slu.se
Maria Alice Pinto
Instituto Politécnico de Bragança
5300-253 Bragança, Portugal
E-mail: apinto@ipb.pt
Table S1. Compilation of the field data, varroa data, quantitative DWV data, and the DWV ASV diversity data.
Table S2. Compilation of the DWV ASV sequence read count data
Table S3. Metadata of the sampled apiaries.
Table S4. RT-qPCR assays used for molecular detection and sequencing of DWV. Underlined nucleotides correspond to the adapter, bold nucleotide to the 1 to 4 random nucleotides.

## Sheet: Table S1
Serial ID	ASV Rank	Colony ID	Apiary ID	Island	Sampling year	Varroa status	Varroa invasion year	DWV load (copies/bee)	1st ASV ID	1st ASV clade	2nd ASV ID	2nd ASV clade	3rd ASV ID	3rd ASV clade	Total Reads	1st ASV reads	2nd ASV reads	3rd ASV reads	Remaining ASVs reads	Prop. 1st ASV	Prop. 2nd ASV	Prop. 3rd ASV	Prop. remaining ASVs	1st ASV >40%	2nd ASV >40%	1st ASV >30%	2nd ASV >30%	3rd ASV >30%	1st ASV >20%	2nd ASV >20%	3rd ASV >20%	4th ASV >20%	1st ASV >10%	2nd ASV >10%	3rd ASV >10%	4th ASV >10%	5th ASV >10%	Richness (TaxaS)	Evenness (e^H/S)	Shannon Index (H)
1	13	4475	F5	Faial	2014/2015	1	2008	129231	nd	nd	nd	nd	nd	nd	nd	nd	nd	nd	nd	nd	nd	nd	nd	nd	nd	nd	nd	nd	nd	nd	nd	nd	nd	nd	nd	nd	nd	nd	nd	nd
2	14	4478	F1	Faial	2014/2015	1	2008	47959.4	nd	nd	nd	nd	nd	nd	nd	nd	nd	nd	nd	nd	nd	nd	nd	nd	nd	nd	nd	nd	nd	nd	nd	nd	nd	nd	nd	nd	nd	nd	nd	nd
3	7	4525	F21	Faial	2014/2015	1	2008	198825	ASV24	DWV-B	ASV23	DWV-B	ASV201	DWV-B	26364	23332	791	405	1836	0.884995	0.030003	0.0153619	0.0696404	1	0	1	0	0	1	0	0	0	1	0	0	0	0	16	0.216098	0.599152
4	9	4510	F3	Faial	2014/2015	1	2008	165366	ASV24	DWV-B	ASV23	DWV-B	ASV196	DWV-B	25114	21731	1278	459	1646	0.865294	0.050888	0.0182767	0.0655411	1	0	1	0	0	1	0	0	0	1	0	0	0	0	14	0.241695	0.637846
5	8	1923	F1	Faial	2020	1	2008	1.79903e+07	ASV24	DWV-B	ASV10	DWV-A	ASV23	DWV-B	12527	10987	483	462	595	0.877066	0.0385567	0.0368803	0.0474974	1	0	1	0	0	1	0	0	0	1	0	0	0	0	20	0.204124	0.611501
6	12	1922	F1	Faial	2020	1	2008	6.75988e+08	ASV24	DWV-B	ASV10	DWV-A	ASV23	DWV-B	15887	8075	3383	3187	1242	0.508277	0.212941	0.200604	0.0781771	1	0	1	0	0	1	1	1	0	1	1	1	0	0	24	0.421173	1.33851
7	3	4519	F19	Faial	2014/2015	1	2008	2.34915e+07	ASV10	DWV-A	ASV269	DWV-A	ASV24	DWV-B	15894	7977	5404	1022	1491	0.501888	0.340003	0.064301	0.093809	1	0	1	1	0	1	1	0	0	1	1	0	0	0	37	0.371381	1.34103
8	11	1924	F1	Faial	2020	1	2008	1875105	ASV24	DWV-B	ASV23	DWV-B	ASV10	DWV-A	12581	7131	4182	917	351	0.566807	0.332406	0.0728877	0.0278992	1	0	1	1	0	1	1	0	0	1	1	0	0	0	20	0.343095	1.02782
9	4	1911	F16	Faial	2020	1	2008	1.5802e+09	ASV10	DWV-A	ASV135	DWV-B	ASV206	DWV-A	10197	4291	1808	1416	2682	0.42081	0.177307	0.138864	0.263019	1	0	1	0	0	1	0	0	0	1	1	1	1	0	33	0.527315	1.84376
10	2	1915	F1	Faial	2020	1	2008	2.73242e+07	ASV10	DWV-A	ASV24	DWV-B	ASV23	DWV-B	6445	3293	1964	635	553	0.510939	0.304732	0.098526	0.0858029	1	0	1	1	0	1	1	0	0	1	1	0	0	0	24	0.41924	1.33237
11	1	4504	F2	Faial	2014/2015	1	2008	14290.2	ASV1	DWV-A	ASV10	DWV-A	ASV156	DWV-A	3344	3086	248	7	3	0.922847	0.0741627	0.0020933	0.000897129	1	0	1	0	0	1	0	0	0	1	0	0	0	0	6	0.160303	0.287225
12	5	1909	F16	Faial	2020	1	2008	8.29969e+09	ASV10	DWV-A	ASV23	DWV-B	ASV80	DWV-A	7182	2930	1577	1181	1494	0.407964	0.219577	0.164439	0.20802	1	0	1	0	0	1	1	0	0	1	1	1	0	0	37	0.509631	1.84023
13	6	1910	F16	Faial	2020	1	2008	1.39032e+08	ASV10	DWV-A	ASV24	DWV-B	ASV23	DWV-B	3412	1347	985	426	654	0.394783	0.288687	0.124853	0.191676	0	0	1	0	0	1	1	0	0	1	1	1	0	0	31	0.517197	1.77605
14	10	4522	F18	Faial	2014/2015	1	2008	486842	ASV24	DWV-B	ASV209	DWV-B	ASV23	DWV-B	1131	977	84	33	37	0.863837	0.0742706	0.0291777	0.0327144	1	0	1	0	0	1	0	0	0	1	0	0	0	0	8	0.267431	0.556107
15	38	4469	FL10	Flores	2014/2015	1	2001	35880.9	nd	nd	nd	nd	nd	nd	nd	nd	nd	nd	nd	nd	nd	nd	nd	nd	nd	nd	nd	nd	nd	nd	nd	nd	nd	nd	nd	nd	nd	nd	nd	nd
16	26	4412	FL7	Flores	2014/2015	1	2001	3.8408e+07	ASV1	DWV-A	ASV24	DWV-B	ASV106	DWV-B	22129	21878	133	59	59	0.988657	0.00601021	0.00266618	0.00266618	1	0	1	0	0	1	0	0	0	1	0	0	0	0	12	0.0315373	0.0783673
17	15	4409	FL1	Flores	2014/2015	1	2001	11830.3	ASV1	DWV-A	ASV3	DWV-C	ASV23	DWV-B	17523	17512	6	3	2	0.999372	0.000342407	0.000171204	0.000114136	1	0	1	0	0	1	0	0	0	1	0	0	0	0	5	0.00370305	0.00595983
18	30	4424	FL2	Flores	2014/2015	1	2001	2.75848e+09	ASV1	DWV-A	ASV13	DWV-A	ASV24	DWV-B	21034	17036	3894	44	60	0.809927	0.185129	0.00209185	0.00285252	1	0	1	0	0	1	0	0	0	1	1	0	0	0	14	0.196415	0.518349
19	16	4413	FL7	Flores	2014/2015	1	2001	3.70924e+07	ASV1	DWV-A	ASV3	DWV-C	ASV259	DWV-A	16498	16480	8	4	6	0.998909	0.000484907	0.000242454	0.00036368	1	0	1	0	0	1	0	0	0	1	0	0	0	0	6	0.00558389	0.010005
20	32	4461	FL12	Flores	2014/2015	1	2001	2.87889e+07	ASV1	DWV-A	ASV24	DWV-B	ASV106	DWV-B	18202	14177	2745	404	876	0.77887	0.150808	0.0221954	0.0481266	1	0	1	0	0	1	0	0	0	1	1	0	0	0	29	0.245492	0.826645
21	20	4417	FL3	Flores	2014/2015	1	2001	1.33414e+06	ASV13	DWV-A	ASV260	DWV-A	ASV3	DWV-C	13478	13450	6	5	17	0.997923	0.00044517	0.000370975	0.00126131	1	0	1	0	0	1	0	0	0	1	0	0	0	0	10	0.00831367	0.0191429
22	27	4403	FL4	Flores	2014/2015	1	2001	5.966e+07	ASV13	DWV-A	ASV125	DWV-A	ASV130	DWV-A	12674	12264	166	165	79	0.96765	0.0130977	0.0130188	0.00623323	1	0	1	0	0	1	0	0	0	1	0	0	0	0	13	0.0729249	0.187049
23	35	4425	FL2	Flores	2014/2015	1	2001	2.32286e+08	ASV13	DWV-A	ASV1	DWV-A	ASV3	DWV-C	17565	11042	6510	4	9	0.628636	0.370623	0.000227726	0.000512383	1	0	1	1	0	1	1	0	0	1	1	0	0	0	9	0.303262	0.666335
24	34	4626	FL6	Flores	2014/2015	1	2001	4.65203e+08	ASV1	DWV-A	ASV13	DWV-A	ASV14	DWV-A	15746	10951	2101	1771	923	0.695478	0.133431	0.112473	0.0586181	1	0	1	0	0	1	0	0	0	1	1	1	0	0	11	0.416295	0.998231
25	36	4458	FL5	Flores	2014/2015	1	2001	2.10612e+08	ASV1	DWV-A	ASV104	DWV-A	ASV169	DWV-A	20661	10386	6653	1271	2351	0.502686	0.322008	0.0615169	0.113789	1	0	1	1	0	1	1	0	0	1	1	0	0	0	12	0.507733	1.26167
26	24	4464	FL12	Flores	2014/2015	1	2001	1.33723e+07	ASV1	DWV-A	ASV24	DWV-B	ASV3	DWV-C	10142	10062	54	9	17	0.992112	0.00532439	0.000887399	0.0016762	1	0	1	0	0	1	0	0	0	1	0	0	0	0	9	0.0251532	0.0552672
27	31	4465	FL12	Flores	2014/2015	1	2001	45628.8	ASV1	DWV-A	ASV169	DWV-A	ASV20	DWV-A	12067	9635	2178	245	9	0.798459	0.180492	0.0203033	0.000745836	1	0	1	0	0	1	0	0	0	1	1	0	0	0	7	0.295016	0.574075
28	33	4404	FL11	Flores	2014/2015	1	2001	4.29526e+07	ASV1	DWV-A	ASV61	DWV-A	ASV3	DWV-C	12646	9487	3145	5	9	0.750198	0.248695	0.000395382	0.000711687	1	0	1	0	0	1	1	0	0	1	1	0	0	0	8	0.274573	0.570959
29	22	4611	FL3	Flores	2014/2015	1	2001	8.25881e+07	ASV13	DWV-A	ASV10	DWV-A	ASV3	DWV-C	9308	9275	14	9	10	0.996455	0.00150408	0.00096691	0.00107434	1	0	1	0	0	1	0	0	0	1	0	0	0	0	6	0.0158144	0.0283356
30	18	4614	FL9	Flores	2014/2015	1	2001	3.6048e+06	ASV1	DWV-A	ASV16	DWV-C	ASV30	DWV-C	9229	9217	5	2	5	0.9987	0.000541771	0.000216708	0.000541771	1	0	1	0	0	1	0	0	0	1	0	0	0	0	7	0.00616598	0.0119984
31	25	4410	FL1	Flores	2014/2015	1	2001	1.52322e+07	ASV25	DWV-A	ASV23	DWV-B	ASV36	DWV-B	9195	9091	92	12	0	0.98869	0.0100054	0.00130506	0	1	0	1	0	0	1	0	0	0	1	0	0	0	0	3	0.0600623	0.0659851
32	23	4615	FL9	Flores	2014/2015	1	2001	2.4169e+07	ASV1	DWV-A	ASV23	DWV-B	ASV252	DWV-B	9108	9063	16	16	13	0.995059	0.0017567	0.0017567	0.00142732	1	0	1	0	0	1	0	0	0	1	0	0	0	0	12	0.0159221	0.039565
33	37	4422	FL6	Flores	2014/2015	1	2001	3.22458e+09	ASV1	DWV-A	ASV14	DWV-A	ASV13	DWV-A	16143	7266	7001	1355	521	0.450102	0.433686	0.0839373	0.0322741	1	1	1	1	0	1	1	0	0	1	1	0	0	0	6	0.581938	1.04269
34	19	4624	FL10	Flores	2014/2015	1	2001	994626	ASV10	DWV-A	ASV3	DWV-C	ASV13	DWV-A	6408	6398	3	3	4	0.998439	0.000468165	0.000468165	0.00062422	1	0	1	0	0	1	0	0	0	1	0	0	0	0	6	0.00780965	0.013993
35	17	4462	FL12	Flores	2014/2015	1	2001	3.36435e+08	ASV1	DWV-A	ASV3	DWV-C	ASV24	DWV-B	6341	6334	4	2	1	0.998896	0.000630815	0.000315408	0.000157704	1	0	1	0	0	1	0	0	0	1	0	0	0	0	4	0.00697893	0.00967485
36	28	4610	FL3	Flores	2014/2015	1	2001	46048.8	ASV13	DWV-A	ASV24	DWV-B	ASV3	DWV-C	4507	4358	119	7	23	0.96694	0.0264034	0.00155314	0.00510317	1	0	1	0	0	1	0	0	0	1	0	0	0	0	11	0.0726682	0.174251
37	21	4609	FL7	Flores	2014/2015	1	2001	50322.3	ASV152	DWV-B	ASV140	DWV-A	ASV165	DWV-A	3232	3228	2	1	1	0.998762	0.000618812	0.000309406	0.000309406	1	0	1	0	0	1	0	0	0	1	0	0	0	0	5	0.00779704	0.010809
38	29	4407	FL11	Flores	2014/2015	1	2001	3.03139e+08	ASV1	DWV-A	ASV314	DWV-A	ASV112	DWV-A	2761	2655	92	9	5	0.961608	0.0333213	0.00325969	0.00181094	1	0	1	0	0	1	0	0	0	1	0	0	0	0	7	0.0943011	0.183502
39	40	4300	G4	Graciosa	2014/2015	0	na	97250.2	ASV13	DWV-A	ASV10	DWV-A	ASV23	DWV-B	16219	16202	8	5	4	0.998952	0.000493249	0.00030828	0.000246624	1	0	1	0	0	1	0	0	0	1	0	0	0	0	5	0.0058923	0.00948329
40	39	4309	G5	Graciosa	2014/2015	0	na	24772.9	ASV13	DWV-A	ASV156	DWV-A	ASV70	DWV-B	8745	8738	3	2	2	0.9992	0.000343053	0.000228702	0.000228702	1	0	1	0	0	1	0	0	0	1	0	0	0	0	5	0.00467857	0.00752987
41	64	4582	P2	Pico	2014/2015	1	2000	7.76308e+07	ASV23	DWV-B	ASV10	DWV-A	ASV151	DWV-A	25813	25603	117	36	57	0.991865	0.0045326	0.00139465	0.00220819	1	0	1	0	0	1	0	0	0	1	0	0	0	0	15	0.022154	0.059994
42	42	4567	P9	Pico	2014/2015	1	2000	2.33203e+07	ASV33	DWV-A	ASV3	DWV-C	ASV95	DWV-A	22281	22271	7	2	1	0.999551	0.000314169	8.97626e-05	4.48813e-05	1	0	1	0	0	1	0	0	0	1	0	0	0	0	4	0.00307902	0.00426843
43	59	4578	P4	Pico	2014/2015	1	2000	152491	ASV10	DWV-A	ASV70	DWV-B	ASV315	DWV-B	30419	20090	9904	233	192	0.660442	0.325586	0.00765969	0.00631184	1	0	1	1	0	1	1	0	0	1	1	0	0	0	13	0.280024	0.718247
44	52	4555	P5	Pico	2014/2015	1	2000	36257.7	ASV10	DWV-A	ASV80	DWV-A	ASV23	DWV-B	19804	17183	2554	62	5	0.867653	0.128964	0.00313068	0.000252474	1	0	1	0	0	1	0	0	0	1	1	0	0	0	6	0.22756	0.407733
45	44	4604	P25	Pico	2014/2015	1	2000	1.16558e+07	ASV1	DWV-A	ASV259	DWV-A	ASV30	DWV-C	17032	17018	6	3	5	0.999178	0.000352278	0.000176139	0.000293565	1	0	1	0	0	1	0	0	0	1	0	0	0	0	6	0.00437704	0.0078426
46	60	4546	P12	Pico	2014/2015	1	2000	5.46995e+07	ASV10	DWV-A	ASV153	DWV-A	ASV24	DWV-B	26317	16732	9501	30	54	0.635787	0.361021	0.00113995	0.00205191	1	0	1	1	0	1	1	0	0	1	1	0	0	0	14	0.257772	0.680274
47	56	4570	P1	Pico	2014/2015	1	2000	3.06118e+08	ASV27	DWV-A	ASV23	DWV-B	ASV36	DWV-B	17247	13056	3004	506	681	0.757001	0.174175	0.0293384	0.0394851	1	0	1	0	0	1	0	0	0	1	1	0	0	0	16	0.291438	0.808037
48	45	4572	P1	Pico	2014/2015	1	2000	8.12829e+07	ASV10	DWV-A	ASV3	DWV-C	ASV30	DWV-C	11811	11800	9	1	1	0.999069	0.000762002	8.46668e-05	8.46668e-05	1	0	1	0	0	1	0	0	0	1	0	0	0	0	4	0.00576324	0.00798954
49	46	4577	P4	Pico	2014/2015	1	2000	140802	ASV10	DWV-A	ASV3	DWV-C	ASV114	DWV-C	10682	10664	11	4	3	0.998315	0.00102977	0.000374462	0.000280846	1	0	1	0	0	1	0	0	0	1	0	0	0	0	6	0.00799581	0.0143266
50	43	4597	P7	Pico	2014/2015	1	2000	85034.6	ASV10	DWV-A	ASV13	DWV-A	ASV24	DWV-B	10407	10400	5	1	1	0.999327	0.000480446	9.60892e-05	9.60892e-05	1	0	1	0	0	1	0	0	0	1	0	0	0	0	4	0.00441543	0.00612108
51	49	4575	P19	Pico	2014/2015	1	2000	2.33827e+06	ASV10	DWV-A	ASV24	DWV-B	ASV3	DWV-C	10445	10251	130	23	41	0.981427	0.0124461	0.00220201	0.00392532	1	0	1	0	0	1	0	0	0	1	0	0	0	0	10	0.0495598	0.114116
52	66	4541	P14	Pico	2014/2015	1	2000	21981	ASV23	DWV-B	ASV10	DWV-A	ASV29	DWV-A	17247	9646	4951	1920	730	0.559286	0.287064	0.111324	0.0423262	1	0	1	0	0	1	1	0	0	1	1	1	0	0	12	0.435756	1.08281
53	51	4563	P16	Pico	2014/2015	1	2000	5.09868e+07	ASV10	DWV-A	ASV80	DWV-A	ASV324	DWV-A	8570	8162	226	139	43	0.952392	0.0263711	0.0162194	0.0050175	1	0	1	0	0	1	0	0	0	1	0	0	0	0	7	0.122977	0.239302
54	41	4596	P23	Pico	2014/2015	1	2000	1.39135e+06	ASV10	DWV-A	ASV3	DWV-C	ASV43	DWV-A	7760	7757	3	0	0	0.999613	0.000386598	0	0	1	0	1	0	0	1	0	0	0	1	0	0	0	0	2	0.00494045	0.00342446
55	65	4584	P2	Pico	2014/2015	1	2000	1.71746e+07	ASV23	DWV-B	ASV231	DWV-B	ASV10	DWV-A	8981	7716	1130	92	43	0.859147	0.125821	0.0102438	0.00478789	1	0	1	0	0	1	0	0	0	1	1	0	0	0	9	0.214258	0.470773
56	61	4562	P16	Pico	2014/2015	1	2000	7.0281e+08	ASV10	DWV-A	ASV45	DWV-A	ASV80	DWV-A	12834	7557	2027	1061	2189	0.588827	0.15794	0.082671	0.170563	1	0	1	0	0	1	0	0	0	1	1	0	0	0	25	0.452164	1.45546
57	53	4547	P12	Pico	2014/2015	1	2000	1.31289e+06	ASV10	DWV-A	ASV23	DWV-B	ASV165	DWV-A	7249	6258	682	184	125	0.863291	0.0940819	0.0253828	0.0172438	1	0	1	0	0	1	0	0	0	1	0	0	0	0	14	0.205405	0.542077
58	50	4595	P23	Pico	2014/2015	1	2000	1.87092e+08	ASV10	DWV-A	ASV43	DWV-A	ASV24	DWV-B	6220	5934	271	9	6	0.954019	0.0435691	0.00144695	0.00096463	1	0	1	0	0	1	0	0	0	1	0	0	0	0	4	0.142528	0.197586
59	62	4583	P2	Pico	2014/2015	1	2000	6197.99	ASV10	DWV-A	ASV23	DWV-B	ASV43	DWV-A	11148	5932	4019	422	775	0.532113	0.360513	0.0378543	0.0695192	1	0	1	1	0	1	1	0	0	1	1	0	0	0	21	0.376321	1.14572
60	47	4605	P25	Pico	2014/2015	1	2000	5.28185e+08	ASV10	DWV-A	ASV13	DWV-A	ASV3	DWV-C	5378	5368	4	3	3	0.998141	0.000743771	0.000557828	0.000557828	1	0	1	0	0	1	0	0	0	1	0	0	0	0	4	0.0112339	0.0155736
61	55	4560	P15	Pico	2014/2015	1	2000	338116	ASV10	DWV-A	ASV206	DWV-A	ASV43	DWV-A	6823	5286	1086	328	123	0.774733	0.159168	0.0480727	0.0180273	1	0	1	0	0	1	0	0	0	1	1	0	0	0	12	0.295913	0.735317
62	54	4559	P15	Pico	2014/2015	1	2000	6.85939e+06	ASV33	DWV-A	ASV172	DWV-A	ASV305	DWV-A	5939	4678	967	148	146	0.787675	0.162822	0.02492	0.0245833	1	0	1	0	0	1	0	0	0	1	1	0	0	0	10	0.295975	0.681509
63	67	4571	P1	Pico	2014/2015	1	2000	876484	ASV24	DWV-B	ASV50	DWV-A	ASV144	DWV-B	9486	3153	1824	1036	3473	0.332385	0.192283	0.109214	0.366118	0	0	1	0	0	1	0	0	0	1	1	1	0	0	47	0.630866	2.42893
64	57	4587	P13	Pico	2014/2015	1	2000	10543	ASV10	DWV-A	ASV95	DWV-A	ASV80	DWV-A	4265	2936	901	422	6	0.688394	0.211254	0.0989449	0.0014068	1	0	1	0	0	1	1	0	0	1	1	0	0	0	4	0.594097	0.823594
65	58	4607	P22	Pico	2014/2015	1	2000	603055	ASV107	DWV-A	ASV10	DWV-A	ASV100	DWV-A	4287	2908	681	266	432	0.67833	0.158852	0.0620481	0.10077	1	0	1	0	0	1	0	0	0	1	1	0	0	0	15	0.420133	1.13774
66	48	4545	P10	Pico	2014/2015	1	2000	6.53277e+07	ASV10	DWV-A	ASV13	DWV-A	ASV25	DWV-A	2251	2246	2	2	1	0.997779	0.000888494	0.000888494	0.000444247	1	0	1	0	0	1	0	0	0	1	0	0	0	0	4	0.0130802	0.0181331
67	63	4590	P20	Pico	2014/2015	1	2000	12966.2	ASV10	DWV-A	ASV84	DWV-A	ASV43	DWV-A	4212	1549	1536	962	165	0.367759	0.364672	0.228395	0.0391738	0	0	1	1	0	1	1	1	0	1	1	1	0	0	9	0.553683	1.21656
68	81	4394	STM26	Santa Maria	2014/2015	0	na	117717	nd	nd	nd	nd	nd	nd	nd	nd	nd	nd	nd	nd	nd	nd	nd	nd	nd	nd	nd	nd	nd	nd	nd	nd	nd	nd	nd	nd	nd	nd	nd	nd
69	82	4396	STM6	Santa Maria	2014/2015	0	na	59596.1	nd	nd	nd	nd	nd	nd	nd	nd	nd	nd	nd	nd	nd	nd	nd	nd	nd	nd	nd	nd	nd	nd	nd	nd	nd	nd	nd	nd	nd	nd	nd	nd
70	83	4433	STM28	Santa Maria	2014/2015	0	na	56563.1	nd	nd	nd	nd	nd	nd	nd	nd	nd	nd	nd	nd	nd	nd	nd	nd	nd	nd	nd	nd	nd	nd	nd	nd	nd	nd	nd	nd	nd	nd	nd	nd
71	68	4384	STM13	Santa Maria	2014/2015	0	na	2.13187e+06	ASV24	DWV-B	ASV23	DWV-B	ASV3	DWV-C	30079	27031	1329	560	1159	0.898667	0.0441836	0.0186176	0.0385319	1	0	1	0	0	1	0	0	0	1	0	0	0	0	28	0.165822	0.552554
72	69	4427	STM11	Santa Maria	2014/2015	0	na	171002	ASV24	DWV-B	ASV23	DWV-B	ASV200	DWV-B	25941	23005	1369	349	1218	0.88682	0.0527736	0.0134536	0.0469527	1	0	1	0	0	1	0	0	0	1	0	0	0	0	12	0.215804	0.536253
73	78	4442	STM14	Santa Maria	2014/2015	0	na	3.68522e+09	ASV16	DWV-C	ASV32	DWV-C	ASV69	DWV-C	26017	18569	3967	1929	1552	0.713726	0.152477	0.0741438	0.0596533	1	0	1	0	0	1	0	0	0	1	1	0	0	0	10	0.407147	0.937491
74	71	4436	STM29	Santa Maria	2014/2015	0	na	3.08473e+06	ASV3	DWV-C	ASV24	DWV-B	ASV1	DWV-A	12623	12600	11	8	4	0.998178	0.000871425	0.000633764	0.000316882	1	0	1	0	0	1	0	0	0	1	0	0	0	0	6	0.00865599	0.0155094
75	74	1847	STM10	Santa Maria	2020	0	na	4.80492e+07	ASV16	DWV-C	ASV89	DWV-C	ASV10	DWV-A	8376	8345	23	4	4	0.996299	0.00274594	0.000477555	0.000477555	1	0	1	0	0	1	0	0	0	1	0	0	0	0	5	0.0171012	0.0275233
76	75	1845	STM9	Santa Maria	2020	0	na	2.51391e+07	ASV3	DWV-C	ASV76	DWV-C	ASV1	DWV-A	8228	7804	413	5	6	0.948469	0.0501945	0.000607681	0.000729217	1	0	1	0	0	1	0	0	0	1	0	0	0	0	6	0.117625	0.210755
77	72	4449	STM3	Santa Maria	2014/2015	0	na	8.65119e+06	ASV128	DWV-C	ASV1	DWV-A	ASV24	DWV-B	6808	6794	8	3	3	0.997944	0.00117509	0.000440658	0.000440658	1	0	1	0	0	1	0	0	0	1	0	0	0	0	5	0.0106078	0.0170725
78	70	1848	STM18	Santa Maria	2020	0	na	5.23992e+06	ASV3	DWV-C	ASV25	DWV-A	ASV16	DWV-C	6360	6358	2	0	0	0.999686	0.000314465	0	0	1	0	1	0	0	1	0	0	0	1	0	0	0	0	2	0.00411235	0.00285047
79	77	4448	STM3	Santa Maria	2014/2015	0	na	2.96104e+06	ASV3	DWV-C	ASV24	DWV-B	ASV208	DWV-B	5999	4583	1290	29	97	0.763961	0.215036	0.00483414	0.0161694	1	0	1	0	0	1	1	0	0	1	1	0	0	0	10	0.285494	0.657374
80	73	4379	STM2	Santa Maria	2014/2015	0	na	1.06989e+06	ASV3	DWV-C	ASV13	DWV-A	ASV10	DWV-A	4524	4513	5	2	4	0.997569	0.00110522	0.000442087	0.000884173	1	0	1	0	0	1	0	0	0	1	0	0	0	0	7	0.0106939	0.0208094
81	80	1849	STM25	Santa Maria	2020	0	na	1.68437e+08	ASV3	DWV-C	ASV157	DWV-C	ASV22	DWV-C	8662	4328	1013	958	2363	0.499654	0.116948	0.110598	0.272801	1	0	1	0	0	1	0	0	0	1	1	1	0	0	14	0.628627	1.65898
82	76	4444	STM14	Santa Maria	2014/2015	0	na	176719	ASV16	DWV-C	ASV23	DWV-B	ASV86	DWV-C	3851	3428	386	20	17	0.890158	0.100234	0.00519346	0.00441444	1	0	1	0	0	1	0	0	0	1	1	0	0	0	8	0.188016	0.390968
83	79	1830	STM27	Santa Maria	2020	0	na	2.20785e+06	ASV3	DWV-C	ASV103	DWV-C	ASV13	DWV-A	3025	1746	1270	3	6	0.57719	0.419835	0.000991736	0.00198347	1	1	1	1	0	1	1	0	0	1	1	0	0	0	6	0.392333	0.702967
84	109	4103	SM11	São Miguel	2014/2015	0	na	24277.9	nd	nd	nd	nd	nd	nd	nd	nd	nd	nd	nd	nd	nd	nd	nd	nd	nd	nd	nd	nd	nd	nd	nd	nd	nd	nd	nd	nd	nd	nd	nd	nd
85	110	4159	SM9	São Miguel	2014/2015	0	na	17483.7	nd	nd	nd	nd	nd	nd	nd	nd	nd	nd	nd	nd	nd	nd	nd	nd	nd	nd	nd	nd	nd	nd	nd	nd	nd	nd	nd	nd	nd	nd	nd	nd
86	85	4150	SM24	São Miguel	2014/2015	0	na	461881	ASV24	DWV-B	ASV23	DWV-B	ASV3	DWV-C	23084	20560	1164	431	929	0.89066	0.0504245	0.0186709	0.0402443	1	0	1	0	0	1	0	0	0	1	0	0	0	0	26	0.174018	0.566968
87	91	4196	SM1	São Miguel	2014/2015	0	na	8.46044e+07	ASV3	DWV-C	ASV13	DWV-A	ASV1	DWV-A	15498	15456	26	10	6	0.99729	0.00167764	0.000645245	0.000387147	1	0	1	0	0	1	0	0	0	1	0	0	0	0	5	0.0132861	0.0213831
88	100	4162	SM23	São Miguel	2014/2015	0	na	8.60527e+07	ASV3	DWV-C	ASV105	DWV-C	ASV322	DWV-C	22728	15224	7361	107	36	0.669835	0.323874	0.00470785	0.00158395	1	0	1	1	0	1	1	0	0	1	1	0	0	0	7	0.344173	0.669731
89	96	4141	SM19	São Miguel	2014/2015	0	na	9.57407e+08	ASV3	DWV-C	ASV173	DWV-C	ASV24	DWV-B	15917	15016	865	31	5	0.943394	0.0543444	0.0019476	0.00031413	1	0	1	0	0	1	0	0	0	1	0	0	0	0	6	0.12738	0.228234
90	97	4147	SM15	São Miguel	2014/2015	0	na	1.54438e+09	ASV3	DWV-C	ASV128	DWV-C	ASV24	DWV-B	14254	13222	1018	12	2	0.927599	0.0714185	0.000841869	0.000140311	1	0	1	0	0	1	0	0	0	1	0	0	0	0	5	0.164967	0.265504
91	93	4143	SM19	São Miguel	2014/2015	0	na	4.22281e+07	ASV3	DWV-C	ASV23	DWV-B	ASV338	DWV-B	12884	12662	204	7	11	0.982769	0.0158336	0.00054331	0.000853772	1	0	1	0	0	1	0	0	0	1	0	0	0	0	6	0.052224	0.0935728
92	90	4148	SM15	São Miguel	2014/2015	0	na	2.47249e+08	ASV3	DWV-C	ASV10	DWV-A	ASV1	DWV-A	12350	12325	10	7	8	0.997976	0.000809717	0.000566802	0.000647773	1	0	1	0	0	1	0	0	0	1	0	0	0	0	9	0.00814757	0.017902
93	98	4116	SM6	São Miguel	2014/2015	0	na	1.28268e+08	ASV39	DWV-C	ASV226	DWV-C	ASV10	DWV-A	13584	11874	1700	8	2	0.874117	0.125147	0.000588928	0.000147232	1	0	1	0	0	1	0	0	0	1	1	0	0	0	5	0.238266	0.383475
94	104	4156	SM31	São Miguel	2014/2015	0	na	3.53221e+08	ASV39	DWV-C	ASV3	DWV-C	ASV114	DWV-C	21047	10916	4674	4640	817	0.518649	0.222074	0.220459	0.0388179	1	0	1	0	0	1	1	1	0	1	1	1	0	0	8	0.548645	1.14088
95	92	4164	SM23	São Miguel	2014/2015	0	na	15587.2	ASV3	DWV-C	ASV361	DWV-C	ASV13	DWV-A	10809	10756	38	7	8	0.995097	0.00351559	0.000647608	0.000740124	1	0	1	0	0	1	0	0	0	1	0	0	0	0	8	0.0172894	0.0359524
96	94	4195	SM1	São Miguel	2014/2015	0	na	636076	ASV3	DWV-C	ASV24	DWV-B	ASV236	DWV-B	10264	10001	253	7	3	0.974376	0.0246493	0.000681995	0.000292284	1	0	1	0	0	1	0	0	0	1	0	0	0	0	5	0.0771111	0.124105
97	101	4098	SM21	São Miguel	2014/2015	0	na	1.22983e+08	ASV53	DWV-C	ASV39	DWV-C	ASV3	DWV-C	15838	9975	4320	716	827	0.629814	0.272762	0.0452077	0.0522162	1	0	1	0	0	1	1	0	0	1	1	0	0	0	12	0.393006	0.976584
98	87	4199	SM2	São Miguel	2014/2015	0	na	1.13694e+08	ASV21	DWV-C	ASV1	DWV-A	ASV23	DWV-B	9721	9713	7	1	0	0.999177	0.000720091	0.00010287	0	1	0	1	0	0	1	0	0	0	1	0	0	0	0	3	0.00635151	0.00697785
99	99	4142	SM19	São Miguel	2014/2015	0	na	6.52375e+09	ASV3	DWV-C	ASV173	DWV-C	ASV39	DWV-C	11215	8395	1729	1075	16	0.748551	0.154169	0.0958538	0.00142666	1	0	1	0	0	1	0	0	0	1	1	0	0	0	5	0.459474	0.739495
100	108	4132	SM5	São Miguel	2014/2015	0	na	6.83883e+08	ASV288	DWV-C	ASV3	DWV-C	ASV74	DWV-C	18422	5380	4378	1508	7156	0.292042	0.237651	0.0818586	0.388449	0	0	0	0	0	1	1	0	0	1	1	0	0	0	36	0.649372	2.32704
101	106	4158	SM31	São Miguel	2014/2015	0	na	7.21232e+08	ASV3	DWV-C	ASV39	DWV-C	ASV114	DWV-C	10200	4291	3591	1786	532	0.420686	0.352059	0.175098	0.0521569	1	0	1	1	0	1	1	0	0	1	1	1	0	0	8	0.598733	1.24503
102	88	4197	SM1	São Miguel	2014/2015	0	na	1.77769e+07	ASV30	DWV-C	ASV1	DWV-A	ASV13	DWV-A	4217	4211	4	1	1	0.998577	0.000948542	0.000237135	0.000237135	1	0	1	0	0	1	0	0	0	1	0	0	0	0	4	0.00864382	0.0119829
103	86	4104	SM11	São Miguel	2014/2015	0	na	662532	ASV24	DWV-B	ASV50	DWV-A	ASV144	DWV-B	10525	4000	2402	673	3450	0.380048	0.228219	0.063943	0.327791	0	0	1	0	0	1	1	0	0	1	1	0	0	0	42	0.609684	2.2788
104	105	4183	SM10	São Miguel	2014/2015	0	na	1.48433e+07	ASV3	DWV-C	ASV22	DWV-C	ASV24	DWV-B	7520	3798	3612	42	68	0.505053	0.480319	0.00558511	0.00904255	1	1	1	1	0	1	1	0	0	1	1	0	0	0	12	0.314496	0.781493
105	103	4157	SM31	São Miguel	2014/2015	0	na	9.71887e+07	ASV39	DWV-C	ASV47	DWV-C	ASV3	DWV-C	5536	3013	708	686	1129	0.544256	0.12789	0.123916	0.203938	1	0	1	0	0	1	0	0	0	1	1	1	1	0	8	0.665898	1.3847
106	107	4133	SM5	São Miguel	2014/2015	0	na	8.96264e+08	ASV3	DWV-C	ASV74	DWV-C	ASV288	DWV-C	7522	2576	905	827	3214	0.342462	0.120314	0.109944	0.42728	0	0	1	0	0	1	0	0	0	1	1	1	0	0	31	0.667287	2.29146
107	89	4167	SM26	São Miguel	2014/2015	0	na	3.39541e+07	ASV318	DWV-C	ASV23	DWV-B	ASV10	DWV-A	2550	2545	3	2	0	0.998039	0.00117647	0.000784314	0	1	0	1	0	0	1	0	0	0	1	0	0	0	0	3	0.0141113	0.0155028
108	95	4149	SM15	São Miguel	2014/2015	0	na	1.03631e+08	ASV3	DWV-C	ASV53	DWV-C	ASV10	DWV-A	2270	2186	78	5	1	0.962996	0.0343612	0.00220264	0.000440529	1	0	1	0	0	1	0	0	0	1	0	0	0	0	4	0.12192	0.169017
109	102	4201	SM30	São Miguel	2014/2015	0	na	105961	ASV173	DWV-C	ASV3	DWV-C	ASV10	DWV-A	283	162	99	7	15	0.572438	0.349823	0.024735	0.0530035	1	0	1	1	0	1	1	0	0	1	1	0	0	0	9	0.461955	1.01502
110	84	4174	SM29	São Miguel	2014/2015	0	na	120155	ASV10	DWV-A	ASV24	DWV-B	ASV1	DWV-A	31	10	7	7	7	0.322581	0.225806	0.225806	0.225806	0	0	1	0	0	1	1	1	0	1	1	1	1	0	7	0.839475	1.63354
		na = not applicable; nd = not determined

## Sheet: Table S2
Colony ID	Island	Apiary ID	Sampling year	Varroa status	DWV-A reads	DWV-B reads	DWV-C reads	Total reads	% DWV-A reads	% DWV-B reads	% DWV-C reads	ASV1	ASV2	ASV3	ASV4	ASV5	ASV6	ASV7	ASV8	ASV9	ASV10	ASV11	ASV12	ASV13	ASV14	ASV15	ASV16	ASV17	ASV18	ASV19	ASV20	ASV21	ASV22	ASV23	ASV24	ASV25	ASV26	ASV27	ASV28	ASV29	ASV30	ASV31	ASV32	ASV33	ASV34	ASV35	ASV36	ASV37	ASV38
1830	Santa Maria	STM27	2020	0	5	2	3018	3025	0.165289	0.0661157	99.7686	0	0	1746	0	0	0	0	0	0	2	0	0	3	0	0	0	0	0	0	0	0	0	0	2	0	0	0	0	0	0	0	0	0	0	0	0	0	0
1845	Santa Maria	STM9	2020	0	6	1	8221	8228	0.0729217	0.0121536	99.9149	5	0	7804	0	0	0	0	0	0	0	0	0	1	0	0	0	0	0	0	0	0	0	0	1	0	0	0	0	0	0	0	0	0	0	0	0	0	0
1847	Santa Maria	STM10	2020	0	6	2	8368	8376	0.0716332	0.0238777	99.9045	0	0	0	0	0	0	0	0	0	4	0	0	0	0	0	8345	0	0	0	0	0	0	0	2	0	0	0	0	2	0	0	0	0	0	0	0	0	0
1848	Santa Maria	STM18	2020	0	2	0	6358	6360	0.0314465	0	99.9686	0	0	6358	0	0	0	0	0	0	0	0	0	0	0	0	0	0	0	0	0	0	0	0	0	2	0	0	0	0	0	0	0	0	0	0	0	0	0
1849	Santa Maria	STM18	2020	0	4	3	8655	8662	0.0461787	0.034634	99.9192	4	0	4328	0	0	0	0	0	0	0	90	0	0	0	0	0	0	0	0	0	0	958	0	3	0	0	0	0	0	0	0	0	0	0	0	0	0	529
1909	Faial	F16	2020	1	4388	2779	15	7182	61.0972	38.694	0.208855	0	0	11	0	0	0	0	0	0	2930	0	0	0	0	0	0	0	0	0	0	0	0	1577	419	0	0	0	10	0	0	0	0	0	0	0	205	0	0
1910	Faial	F16	2020	1	1774	1634	4	3412	51.993	47.8898	0.117233	0	0	2	0	0	0	0	0	0	1347	0	0	0	0	0	0	0	0	0	0	0	0	426	985	0	0	0	0	0	0	0	0	0	0	0	19	0	0
1911	Faial	F16	2020	1	6219	3978	0	10197	60.9885	39.0115	0	0	0	0	0	0	0	0	0	0	4291	0	0	0	0	0	0	0	0	0	0	0	0	1185	35	0	0	0	0	0	0	0	0	0	0	0	145	0	0
1915	Faial	F1	2020	1	3422	3021	2	6445	53.0954	46.8735	0.0310318	0	0	2	0	0	0	0	0	0	3293	0	0	0	0	0	0	0	0	0	0	0	0	635	1964	0	0	0	6	0	0	0	0	0	0	0	34	0	0
1922	Faial	F1	2020	1	4514	11372	1	15887	28.4132	71.5805	0.00629445	0	0	0	0	0	0	0	0	0	3383	0	0	0	0	0	1	0	0	0	0	0	0	3187	8075	0	0	0	0	0	0	0	0	0	0	0	0	0	0
1923	Faial	F1	2020	1	950	11562	15	12527	7.58362	92.2966	0.119741	0	0	14	0	0	0	0	0	0	483	0	0	0	0	0	0	0	0	0	0	0	0	462	10987	0	0	0	0	0	0	0	0	0	0	0	0	0	0
1924	Faial	F1	2020	1	1248	11331	2	12581	9.91972	90.0644	0.015897	0	0	1	0	0	0	0	0	0	917	0	0	0	0	0	0	0	0	0	0	0	0	4182	7131	0	0	0	0	0	0	0	0	0	0	0	0	0	0
4098	São Miguel	SM21	2014/2015	0	3	152	15683	15838	0.0189418	0.959717	99.0213	0	0	716	0	0	0	0	0	0	0	0	32	0	0	0	0	0	0	0	0	0	0	0	92	0	0	0	0	0	0	0	0	0	0	0	0	0	0
4104	São Miguel	SM11	2014/2015	0	4645	5857	23	10525	44.133	55.6485	0.218527	0	54	0	0	0	237	0	0	0	0	0	0	0	0	45	0	0	0	0	0	0	0	117	4000	0	0	0	0	0	0	0	0	0	122	256	0	0	0
4116	São Miguel	SM6	2014/2015	0	9	1	13574	13584	0.0662544	0.0073616	99.9264	0	0	0	0	0	0	0	0	0	8	0	0	1	0	0	0	0	0	0	0	0	0	1	0	0	0	0	0	0	0	0	0	0	0	0	0	0	0
4132	São Miguel	SM5	2014/2015	0	18	554	17850	18422	0.0977093	3.00727	96.895	0	0	4378	0	0	0	0	0	0	9	0	0	4	0	0	0	0	0	0	0	0	343	37	453	0	0	3	0	0	0	0	0	0	0	0	0	0	0
4133	São Miguel	SM5	2014/2015	0	5	0	7517	7522	0.0664717	0	99.9335	3	0	2576	0	0	0	0	0	0	0	0	0	0	0	0	0	0	0	0	0	0	90	0	0	0	0	0	0	0	0	0	0	1	0	0	0	0	0
4141	São Miguel	SM19	2014/2015	0	1	34	15882	15917	0.00628259	0.213608	99.7801	0	0	15016	0	0	0	0	0	0	1	0	0	0	0	0	0	0	0	0	0	0	0	0	31	0	0	0	0	0	0	0	0	0	0	0	0	0	0
4142	São Miguel	SM19	2014/2015	0	16	0	11199	11215	0.142666	0	99.8573	0	0	8395	0	0	0	0	0	0	15	0	0	0	1	0	0	0	0	0	0	0	0	0	0	0	0	0	0	0	0	0	0	0	0	0	0	0	0
4143	São Miguel	SM19	2014/2015	0	3	219	12662	12884	0.0232847	1.69978	98.2769	0	0	12662	0	0	0	0	0	0	0	0	0	3	0	0	0	0	0	0	0	0	0	204	0	0	0	0	0	0	0	0	0	0	0	0	0	0	0
4147	São Miguel	SM15	2014/2015	0	1	13	14240	14254	0.00701557	0.0912025	99.9018	0	0	13222	0	0	0	0	0	0	0	0	0	0	1	0	0	0	0	0	0	0	0	0	12	0	0	0	0	0	0	0	0	0	0	0	0	0	0
4148	São Miguel	SM15	2014/2015	0	22	1	12327	12350	0.178138	0.00809717	99.8138	7	0	12325	0	0	0	0	0	0	10	0	0	2	0	0	0	0	0	0	0	0	0	0	0	0	0	0	0	0	0	0	0	1	0	0	1	0	0
4149	São Miguel	SM15	2014/2015	0	5	1	2264	2270	0.220264	0.0440529	99.7357	0	0	2186	0	0	0	0	0	0	5	0	0	0	0	0	0	0	0	0	0	0	0	0	1	0	0	0	0	0	0	0	0	0	0	0	0	0	0
4150	São Miguel	SM24	2014/2015	0	23	22550	511	23084	0.0996361	97.6867	2.21365	1	0	431	0	0	0	0	0	0	0	0	0	0	0	0	0	0	0	0	0	0	0	1164	20560	0	0	0	0	0	0	0	0	0	0	0	0	0	0
4156	São Miguel	SM31	2014/2015	0	22	4	21021	21047	0.104528	0.0190051	99.8765	0	0	4674	0	0	0	0	0	0	16	0	0	0	5	0	0	0	0	0	0	0	0	0	4	0	0	0	0	0	0	0	0	0	0	0	0	0	0
4157	São Miguel	SM31	2014/2015	0	0	1	5535	5536	0	0.0180636	99.9819	0	0	686	0	0	0	0	0	0	0	0	0	0	0	0	0	0	0	0	0	0	0	0	1	0	0	0	0	0	0	0	0	0	0	0	0	0	0
4158	São Miguel	SM31	2014/2015	0	0	3	10197	10200	0	0.0294118	99.9706	0	0	4291	0	0	0	0	0	0	0	0	0	0	0	0	0	0	0	0	0	0	0	0	1	0	0	0	0	0	0	0	0	0	0	0	0	0	0
4162	São Miguel	SM23	2014/2015	0	0	36	22692	22728	0	0.158395	99.8416	0	0	15224	0	0	0	0	0	0	0	0	0	0	0	0	0	0	0	0	0	0	0	2	32	0	0	0	0	0	0	0	0	0	0	0	0	0	0
4164	São Miguel	SM23	2014/2015	0	12	2	10795	10809	0.111019	0.0185031	99.8705	0	0	10756	0	0	0	0	0	0	3	0	0	7	0	0	0	0	0	0	0	0	0	0	2	0	0	1	0	0	0	0	0	0	0	0	0	0	0
4167	São Miguel	SM26	2014/2015	0	2	3	2545	2550	0.0784314	0.117647	99.8039	0	0	0	0	0	0	0	0	0	2	0	0	0	0	0	0	0	0	0	0	0	0	3	0	0	0	0	0	0	0	0	0	0	0	0	0	0	0
4174	São Miguel	SM29	2014/2015	0	18	8	5	31	58.0645	25.8065	16.129	7	0	4	0	0	0	0	0	0	10	0	0	1	0	0	0	0	0	0	0	0	0	0	7	0	0	0	0	0	0	0	0	0	0	0	0	0	0
4183	São Miguel	SM10	2014/2015	0	3	97	7420	7520	0.0398936	1.28989	98.6702	0	0	3798	0	0	0	0	0	0	0	0	0	1	0	0	0	0	0	0	0	0	3612	11	42	0	0	0	0	0	0	0	0	0	0	0	0	0	0
4195	São Miguel	SM1	2014/2015	0	0	261	10003	10264	0	2.54287	97.4571	0	0	10001	0	0	0	0	0	0	0	0	0	0	0	0	0	0	0	0	0	0	0	0	253	0	0	0	0	0	0	0	0	0	0	0	0	0	0
4196	São Miguel	SM1	2014/2015	0	36	1	15461	15498	0.232288	0.00645245	99.7613	10	0	15456	0	0	0	0	0	0	0	0	0	26	0	0	0	0	0	0	0	0	0	0	1	0	0	0	0	0	5	0	0	0	0	0	0	0	0
4197	São Miguel	SM1	2014/2015	0	6	0	4211	4217	0.142281	0	99.8577	4	0	0	0	0	0	0	0	0	0	0	0	1	0	0	0	0	0	0	0	0	0	0	0	0	0	0	0	0	4211	0	0	0	0	0	0	0	0
4199	São Miguel	SM2	2014/2015	0	7	1	9713	9721	0.0720091	0.010287	99.9177	7	0	0	0	0	0	0	0	0	0	0	0	0	0	0	0	0	0	0	0	9713	0	1	0	0	0	0	0	0	0	0	0	0	0	0	0	0	0
4201	São Miguel	SM30	2014/2015	0	20	1	262	283	7.06714	0.353357	92.5795	6	0	99	0	0	0	0	0	0	7	0	0	0	0	0	0	0	0	0	0	0	0	0	0	0	0	0	0	0	0	0	0	0	0	0	1	0	0
4300	Graciosa	G4	2014/2015	0	16211	5	3	16219	99.9507	0.030828	0.0184968	0	0	3	0	0	0	0	0	0	8	0	0	16202	0	0	0	0	0	0	0	0	0	5	0	0	0	0	0	0	0	0	0	0	0	0	0	0	0
4309	Graciosa	G5	2014/2015	0	8742	2	1	8745	99.9657	0.0228702	0.0114351	0	0	1	0	0	0	0	0	0	0	0	0	8738	0	0	0	0	0	0	0	0	0	0	0	0	0	0	0	0	0	0	0	0	0	0	0	0	0
4379	Santa Maria	STM2	2014/2015	0	11	0	4513	4524	0.243148	0	99.7569	0	0	4513	0	0	0	0	0	0	2	0	0	5	0	0	0	0	0	0	0	0	0	0	0	0	0	0	0	0	0	0	0	1	0	0	0	0	0
4384	Santa Maria	STM13	2014/2015	0	1	29442	636	30079	0.00332458	97.8822	2.11443	0	0	560	0	0	0	0	38	0	0	0	0	1	0	0	0	59	62	0	0	0	0	1329	27031	0	0	0	0	0	0	66	0	0	0	0	0	0	0
4403	Flores	FL4	2014/2015	1	12639	27	8	12674	99.7238	0.213035	0.0631214	0	0	0	0	0	0	0	0	0	9	0	0	12264	0	0	7	0	0	0	0	0	0	1	20	0	0	0	0	0	0	0	1	1	0	0	0	0	0
4404	Flores	FL11	2014/2015	1	12639	1	6	12646	99.9446	0.00790764	0.0474458	9487	0	5	0	0	0	0	0	0	0	0	0	0	0	0	0	0	0	0	0	0	0	0	1	0	0	0	0	0	0	0	0	4	0	0	0	0	0
4407	Flores	FL11	2014/2015	1	2759	2	0	2761	99.9276	0.0724375	0	2655	0	0	0	0	0	0	0	0	0	0	0	0	0	0	0	0	0	0	0	0	0	0	2	1	0	0	0	0	0	0	0	0	0	0	0	0	0
4409	Flores	FL1	2014/2015	1	17513	4	6	17523	99.9429	0.0228271	0.0342407	17512	0	6	0	0	0	0	0	0	0	0	0	1	0	0	0	0	0	0	0	0	0	3	0	0	0	0	0	0	0	0	0	0	0	0	0	0	0
4410	Flores	FL1	2014/2015	1	9091	104	0	9195	98.869	1.13105	0	0	0	0	0	0	0	0	0	0	0	0	0	0	0	0	0	0	0	0	0	0	0	92	0	9091	0	0	0	0	0	0	0	0	0	0	12	0	0
4412	Flores	FL7	2014/2015	1	21887	241	1	22129	98.9064	1.08907	0.00451896	21878	0	0	0	0	0	0	0	0	0	0	0	0	0	0	0	0	0	0	0	0	0	0	133	0	0	0	0	0	0	0	0	0	0	0	0	0	0
4413	Flores	FL7	2014/2015	1	16485	5	8	16498	99.9212	0.0303067	0.0484907	16480	0	8	0	0	0	0	0	0	0	0	0	0	0	0	0	0	0	0	0	0	0	4	0	0	0	0	0	0	0	0	0	0	0	0	0	0	0
4417	Flores	FL3	2014/2015	1	13467	2	9	13478	99.9184	0.014839	0.0667755	0	0	5	0	0	0	0	0	0	0	0	0	13450	0	0	0	0	0	0	0	0	1	2	0	0	0	1	0	0	0	0	0	3	0	0	0	0	0
4422	Flores	FL6	2014/2015	1	16140	0	3	16143	99.9814	0	0.0185839	7266	0	0	0	0	0	0	0	515	0	0	0	1355	7001	0	0	0	0	0	0	0	0	0	0	0	0	0	0	0	0	0	0	0	0	0	0	0	0
4424	Flores	FL2	2014/2015	1	20935	92	7	21034	99.5293	0.437387	0.0332795	17036	0	5	0	0	0	0	0	0	0	0	0	3894	0	0	2	0	0	0	0	0	0	4	44	0	0	0	0	0	0	0	0	0	0	0	0	0	0
4425	Flores	FL2	2014/2015	1	17557	1	7	17565	99.9545	0.00569314	0.039852	6510	0	4	0	0	0	0	0	0	0	0	0	11042	0	0	0	0	0	0	0	0	0	0	1	0	0	0	0	0	0	0	0	0	0	0	0	0	0
4427	Santa Maria	STM11	2014/2015	0	3	25871	67	25941	0.0115647	99.7302	0.258278	0	0	61	0	0	0	0	0	0	3	0	0	0	0	0	0	0	0	223	0	0	0	1369	23005	0	0	0	0	0	0	0	0	0	0	0	0	0	0
4436	Santa Maria	STM29	2014/2015	0	11	12	12600	12623	0.0871425	0.0950646	99.8178	8	0	12600	0	0	0	0	0	0	0	0	0	2	0	0	0	0	0	0	0	0	0	0	11	0	0	0	0	0	0	0	0	0	0	0	0	0	0
4442	Santa Maria	STM14	2014/2015	0	0	54	25963	26017	0	0.207557	99.7924	0	0	0	0	0	0	0	0	0	0	0	0	0	0	0	18569	0	0	0	0	0	0	6	47	0	0	0	0	0	0	0	3967	0	0	0	0	0	0
4444	Santa Maria	STM14	2014/2015	0	3	390	3458	3851	0.0779018	10.1272	89.7949	0	0	0	0	0	0	0	0	0	0	0	0	2	0	0	3428	0	0	0	0	0	0	386	0	0	0	0	0	0	0	0	0	0	0	0	0	0	0
4448	Santa Maria	STM3	2014/2015	0	0	1394	4605	5999	0	23.2372	76.7628	0	0	4583	0	0	0	0	0	0	0	0	0	0	0	0	0	0	0	0	0	0	0	0	1290	0	0	0	0	0	0	0	0	0	0	0	0	0	0
4449	Santa Maria	STM3	2014/2015	0	9	3	6796	6808	0.132197	0.0440658	99.8237	8	0	0	0	0	0	0	0	1	0	0	0	0	0	0	0	0	0	0	0	0	0	0	3	0	0	0	0	0	0	0	0	0	0	0	0	0	0
4458	Flores	FL5	2014/2015	1	20635	23	3	20661	99.8742	0.111321	0.0145201	10386	0	3	0	0	0	0	0	0	0	0	0	0	0	0	0	0	0	0	0	0	0	1	16	272	0	0	0	0	0	0	0	0	0	0	0	0	0
4461	Flores	FL12	2014/2015	1	14217	3985	0	18202	78.1068	21.8932	0	14177	0	0	0	22	0	0	0	0	0	0	0	0	0	0	0	0	0	0	0	0	0	109	2745	0	0	5	0	0	0	0	0	0	0	0	12	0	0
4462	Flores	FL12	2014/2015	1	6335	2	4	6341	99.9054	0.0315408	0.0630815	6334	0	4	0	0	0	0	0	0	0	0	0	0	0	0	0	0	0	0	0	0	0	0	2	0	0	0	0	0	0	0	0	0	0	0	0	0	0
4464	Flores	FL12	2014/2015	1	10065	67	10	10142	99.2408	0.660619	0.0985999	10062	0	9	0	0	0	0	0	0	0	0	0	0	0	0	0	0	0	0	0	1	0	0	54	0	0	0	0	0	0	0	0	0	0	0	0	0	0
4465	Flores	FL12	2014/2015	1	12064	0	3	12067	99.9751	0	0.0248612	9635	0	2	0	0	0	0	0	0	0	0	0	0	0	0	0	0	0	0	245	0	0	0	0	0	0	0	0	0	1	0	0	0	0	0	0	0	0
4504	Faial	F2	2014/2015	1	3343	0	1	3344	99.9701	0	0.0299043	3086	0	0	0	0	0	0	0	0	248	0	0	0	0	0	0	0	0	0	0	0	1	0	0	0	0	0	0	0	0	0	0	0	0	0	0	0	0
4510	Faial	F3	2014/2015	1	14	25096	4	25114	0.0557458	99.9283	0.0159274	7	0	4	0	0	0	0	0	0	3	0	0	2	0	0	0	0	0	0	0	0	0	1278	21731	0	0	0	0	0	0	0	0	0	0	0	0	288	0
4519	Faial	F19	2014/2015	1	14071	1815	8	15894	88.5303	11.4194	0.0503335	0	0	5	0	0	0	0	0	0	7977	0	0	0	0	0	0	0	0	0	0	0	0	97	1022	0	0	0	0	0	0	0	0	0	0	0	20	0	0
4522	Faial	F18	2014/2015	1	3	1126	2	1131	0.265252	99.5579	0.176835	0	0	2	0	0	0	0	0	0	1	0	0	2	0	1	0	0	0	0	0	0	0	33	977	0	0	0	0	0	0	0	0	0	0	0	0	0	0
4525	Faial	F8	2014/2015	1	186	26166	12	26364	0.705508	99.249	0.0455166	0	0	12	0	0	0	0	0	0	172	0	0	0	0	0	0	0	0	0	0	0	0	791	23332	0	0	0	0	0	0	0	0	0	0	0	0	0	0
4541	Pico	P14	2014/2015	1	7593	9646	8	17247	44.025	55.9286	0.0463849	0	0	8	0	0	0	0	0	0	4951	0	0	8	0	0	0	0	0	0	0	0	0	9646	0	0	0	0	0	1920	0	0	0	0	0	0	0	0	0
4545	Pico	P10	2014/2015	1	2250	0	1	2251	99.9556	0	0.0444247	0	0	1	0	0	0	0	0	0	2246	0	0	2	0	0	0	0	0	0	0	0	0	0	0	2	0	0	0	0	0	0	0	0	0	0	0	0	0
4546	Pico	P12	2014/2015	1	26234	72	11	26317	99.6846	0.273587	0.0417981	0	0	8	0	0	0	1	0	0	16732	0	0	0	0	0	0	0	0	0	0	0	0	15	30	0	0	0	0	0	0	0	0	0	0	0	3	0	0
4547	Pico	P12	2014/2015	1	6498	744	7	7249	89.64	10.2635	0.096565	0	0	6	0	0	0	0	0	0	6258	0	0	0	0	0	0	0	0	0	0	0	0	682	0	0	0	0	0	0	0	0	0	0	0	0	54	0	0
4555	Pico	P5	2014/2015	1	19737	64	3	19804	99.6617	0.323167	0.0151485	0	0	2	0	0	0	0	0	0	17183	0	0	0	0	0	0	0	0	0	0	0	0	62	2	0	0	0	0	0	0	0	0	0	0	0	0	0	0
4559	Pico	P15	2014/2015	1	5928	1	10	5939	99.8148	0.0168379	0.168379	0	0	5	0	0	0	0	0	0	127	0	0	0	0	0	0	0	0	0	0	0	0	1	0	0	0	0	0	0	0	0	0	4678	0	0	0	0	0
4560	Pico	P15	2014/2015	1	6808	1	14	6823	99.7802	0.0146563	0.205188	1	0	13	0	0	0	0	0	0	5286	0	0	9	0	0	0	0	0	0	0	0	0	0	0	0	0	0	0	0	0	0	0	0	0	0	0	0	0
4562	Pico	P16	2014/2015	1	12817	1	16	12834	99.8675	0.0077918	0.124669	0	0	13	0	0	0	0	0	0	7557	0	0	3	0	0	2	0	0	0	0	0	0	0	0	0	0	0	0	0	0	0	0	0	0	0	0	0	0
4563	Pico	P16	2014/2015	1	8565	0	5	8570	99.9417	0	0.0583431	0	0	5	0	0	0	0	0	0	8162	0	0	0	0	0	0	0	0	0	0	0	0	0	0	0	0	0	0	0	0	0	0	0	0	0	0	0	0
4567	Pico	P9	2014/2015	1	22273	1	7	22281	99.9641	0.00448813	0.0314169	0	0	7	0	0	0	0	0	0	0	0	0	0	0	0	0	0	0	0	0	0	0	1	0	0	0	0	0	0	0	0	0	22271	0	0	0	0	0
4570	Pico	P1	2014/2015	1	13124	4117	6	17247	76.0944	23.8708	0.0347887	0	0	5	0	0	0	0	0	0	0	0	0	0	0	0	0	0	0	0	0	0	0	3004	0	0	0	13056	12	0	0	0	0	0	0	0	506	0	0
4571	Pico	P1	2014/2015	1	3862	5621	3	9486	40.7126	59.2557	0.0316256	0	2	1	64	0	0	0	0	0	65	0	0	0	1	0	0	0	0	0	0	0	0	439	3153	0	27	0	0	0	0	0	0	0	0	0	0	0	0
4572	Pico	P1	2014/2015	1	11801	0	10	11811	99.9153	0	0.0846668	0	0	9	0	0	0	0	0	1	11800	0	0	0	0	0	0	0	0	0	0	0	0	0	0	0	0	0	0	0	1	0	0	0	0	0	0	0	0
4575	Pico	P19	2014/2015	1	10251	163	31	10445	98.1427	1.56056	0.296793	0	0	23	0	0	0	0	0	0	10251	0	0	0	0	0	0	0	0	0	0	0	0	0	130	0	0	0	0	0	0	0	0	0	0	0	0	0	0
4577	Pico	P4	2014/2015	1	10664	1	17	10682	99.8315	0.00936154	0.159146	0	0	11	0	0	0	0	0	0	10664	0	0	0	0	0	0	0	0	0	0	0	0	0	1	0	0	0	0	0	0	0	0	0	0	0	0	0	0
4578	Pico	P4	2014/2015	1	20126	10288	5	30419	66.1626	33.821	0.0164371	0	0	4	0	0	0	14	0	0	20090	0	0	0	0	0	0	0	0	0	0	0	0	28	0	0	0	0	0	0	0	0	0	0	0	0	0	0	0
4582	Pico	P2	2014/2015	1	196	25607	10	25813	0.759307	99.202	0.0387402	6	0	6	0	0	0	0	0	0	117	0	0	0	0	0	0	0	0	0	0	0	0	25603	0	0	0	0	0	0	0	0	2	0	0	0	0	0	0
4583	Pico	P2	2014/2015	1	6849	4295	4	11148	61.437	38.5271	0.0358809	0	0	3	0	0	0	0	0	0	5932	0	0	9	0	0	0	0	0	0	0	0	0	4019	0	0	0	0	6	0	0	0	0	0	0	0	112	0	0
4584	Pico	P2	2014/2015	1	132	8846	3	8981	1.46977	98.4968	0.0334039	6	0	0	0	0	0	0	0	0	92	0	0	0	0	0	0	0	0	0	0	0	0	7716	0	0	0	0	0	0	0	0	0	0	0	0	0	0	0
4587	Pico	P13	2014/2015	1	4265	0	0	4265	100	0	0	0	0	0	0	0	0	0	0	0	2936	0	0	6	0	0	0	0	0	0	0	0	0	0	0	0	0	0	0	0	0	0	0	0	0	0	0	0	0
4590	Pico	P20	2014/2015	1	4049	158	5	4212	96.1301	3.75119	0.118708	0	0	2	0	0	0	0	0	0	1549	0	0	2	0	0	0	0	0	0	0	2	0	150	0	0	0	0	0	0	0	0	1	0	0	0	0	0	0
4595	Pico	P23	2014/2015	1	6205	9	6	6220	99.7588	0.144695	0.096463	0	0	6	0	0	0	0	0	0	5934	0	0	0	0	0	0	0	0	0	0	0	0	0	9	0	0	0	0	0	0	0	0	0	0	0	0	0	0
4596	Pico	P23	2014/2015	1	7757	0	3	7760	99.9613	0	0.0386598	0	0	3	0	0	0	0	0	0	7757	0	0	0	0	0	0	0	0	0	0	0	0	0	0	0	0	0	0	0	0	0	0	0	0	0	0	0	0
4597	Pico	P7	2014/2015	1	10405	1	1	10407	99.9808	0.00960892	0.00960892	0	0	0	0	0	0	0	0	0	10400	0	0	5	0	0	0	0	0	0	0	0	0	0	1	0	0	0	0	0	0	0	0	0	0	0	0	0	0
4604	Pico	P25	2014/2015	1	17027	0	5	17032	99.9706	0	0.0293565	17018	0	2	0	0	0	0	0	0	0	0	0	1	0	0	0	0	0	0	0	0	0	0	0	0	0	0	0	0	3	0	0	0	0	0	0	0	0
4605	Pico	P25	2014/2015	1	5372	3	3	5378	99.8884	0.0557828	0.0557828	0	0	3	0	0	0	0	0	0	5368	0	0	4	0	0	0	0	0	0	0	0	0	3	0	0	0	0	0	0	0	0	0	0	0	0	0	0	0
4607	Pico	P22	2014/2015	1	4277	1	9	4287	99.7667	0.0233263	0.209937	0	0	6	0	0	0	0	0	0	681	0	0	2	0	0	2	0	0	0	0	0	0	0	1	0	0	0	0	0	0	0	0	0	0	0	0	0	1
4609	Flores	FL7	2014/2015	1	4	3228	0	3232	0.123762	99.8762	0.00448813	0	0	0	0	0	0	0	0	0	0	0	0	0	0	0	0	0	0	0	0	0	0	0	0	0	0	0	0	0	0	0	0	0	0	0	0	0	0
4610	Flores	FL3	2014/2015	1	4367	133	7	4507	96.8937	2.95097	0.155314	0	0	7	0	0	0	0	0	0	0	0	0	4358	0	0	0	0	0	0	0	0	0	0	119	0	0	0	0	0	0	0	0	0	0	0	0	0	0
4611	Flores	FL3	2014/2015	1	9292	0	16	9308	99.8281	0	0.171895	0	0	9	0	0	0	0	0	0	14	0	0	9275	0	0	0	0	0	0	0	0	0	0	0	0	0	0	0	0	6	0	0	0	0	0	0	0	0
4614	Flores	FL9	2014/2015	1	9220	1	8	9229	99.9025	0.0108354	0.0866833	9217	0	0	0	0	0	0	0	0	0	0	0	0	0	0	5	0	0	0	0	0	0	0	1	0	0	0	0	0	2	0	1	0	0	0	0	0	0
4615	Flores	FL9	2014/2015	1	9065	40	3	9108	99.5279	0.439174	0.0329381	9063	0	2	0	0	0	0	0	0	0	0	0	0	0	0	0	0	0	0	0	0	0	16	2	0	0	0	0	0	1	0	0	0	0	0	0	0	0
4624	Flores	FL10	2014/2015	1	6401	1	6	6408	99.8908	0.0156055	0.093633	0	0	3	0	0	0	0	0	0	6398	0	0	3	0	0	0	0	0	0	0	0	0	0	0	0	0	0	0	0	0	0	0	0	0	0	0	0	0
4626	Flores	FL6	2014/2015	1	15733	8	5	15746	99.9174	0.0508066	0.0317541	10951	0	0	0	0	0	0	0	179	0	0	0	2101	1771	0	0	0	0	0	0	0	0	0	8	0	0	0	0	0	0	0	0	0	0	0	0	0	0
[truncated: 328 more columns]

## Sheet: Table S3
Island	Sampling date	Apiary ID	Number of sampled colonies
Faial	2015	F1	2
Faial	2020	F1	4
Faial	2015	F10	3
Faial	2015	F11	3
Faial	2015	F12	3
Faial	2015	F13	2
Faial	2015	F14	3
Faial	2015	F15	2
Faial	2020	F16	3
Faial	2015	F17	2
Faial	2015	F18	3
Faial	2015	F19	3
Faial	2015	F2	3
Faial	2015	F20	3
Faial	2015	F21	3
Faial	2015	F3	3
Faial	2015	F4	3
Faial	2015	F5	2
Faial	2015	F6	3
Faial	2015	F7	2
Faial	2015	F8	3
Faial	2015	F9	3
Flores	2015	FL1	4
Flores	2015	FL10	3
Flores	2015	FL11	3
Flores	2015	FL12	4
Flores	2015	FL2	2
Flores	2015	FL3	4
Flores	2015	FL4	2
Flores	2015	FL5	1
Flores	2015	FL6	2
Flores	2015	FL7	3
Flores	2015	FL8	3
Flores	2015	FL9	6
Graciosa	2014	G1	2
Graciosa	2014	G2	3
Graciosa	2014	G3	2
Graciosa	2014	G4	3
Graciosa	2014	G5	2
Graciosa	2014	G6	3
Graciosa	2014	G7	3
Pico	2015	P1	3
Pico	2015	P10	3
Pico	2015	P11	3
Pico	2015	P12	2
Pico	2015	P13	3
Pico	2015	P14	3
Pico	2015	P15	3
Pico	2015	P16	2
Pico	2015	P17	3
Pico	2015	P18	3
Pico	2015	P19	3
Pico	2015	P2	3
Pico	2015	P20	2
Pico	2015	P21	3
Pico	2015	P22	2
Pico	2015	P23	3
Pico	2015	P24	3
Pico	2015	P25	3
Pico	2015	P3	3
Pico	2015	P4	3
Pico	2015	P5	3
Pico	2015	P6	3
Pico	2015	P7	3
Pico	2015	P8	3
Pico	2015	P9	3
São Jorge	2015	SJ1	2
São Jorge	2020	SJ10	3
São Jorge	2014	SJ11	1
São Jorge	2020	SJ12	3
São Jorge	2015	SJ13	1
São Jorge	2014	SJ14	1
São Jorge	2020	SJ14	3
São Jorge	2020	SJ15	3
São Jorge	2020	SJ2	3
São Jorge	2020	SJ3	3
São Jorge	2015	SJ4	1
São Jorge	2014	SJ5	2
São Jorge	2020	SJ6	3
São Jorge	2020	SJ7	3
São Jorge	2015	SJ7	2
São Jorge	2020	SJ8	3
São Jorge	2014	SJ9	3
São Jorge	2020	SJ9	3
São Miguel	2014	SM1	3
São Miguel	2014	SM10	2
São Miguel	2014	SM11	3
São Miguel	2014	SM12	3
São Miguel	2014	SM13	3
São Miguel	2014	SM14	3
São Miguel	2014	SM15	3
São Miguel	2014	SM16	3
São Miguel	2014	SM17	2
São Miguel	2014	SM18	3
São Miguel	2014	SM19	3
São Miguel	2014	SM2	3
São Miguel	2014	SM20	3
São Miguel	2014	SM21	2
São Miguel	2014	SM22	1
São Miguel	2014	SM23	2
São Miguel	2014	SM24	3
São Miguel	2014	SM25	3
São Miguel	2014	SM26	3
São Miguel	2014	SM27	2
São Miguel	2014	SM28	3
São Miguel	2014	SM29	2
São Miguel	2014	SM3	3
São Miguel	2014	SM30	3
São Miguel	2014	SM31	3
São Miguel	2014	SM32	3
São Miguel	2014	SM33	3
São Miguel	2014	SM4	3
São Miguel	2014	SM5	3
São Miguel	2014	SM6	3
São Miguel	2014	SM7	3
São Miguel	2014	SM8	3
São Miguel	2014	SM9	3
Santa Maria	2015	STM1	1
Santa Maria	2020	STM10	1
Santa Maria	2015	STM11	3
Santa Maria	2015	STM12	3
Santa Maria	2015	STM13	1
Santa Maria	2015	STM14	3
Santa Maria	2020	STM15	2
Santa Maria	2015	STM16	2
Santa Maria	2015	STM17	3
Santa Maria	2020	STM18	3
Santa Maria	2015	STM19	1
Santa Maria	2015	STM2	3
Santa Maria	2020	STM20	2
Santa Maria	2015	STM21	2
Santa Maria	2015	STM22	1
Santa Maria	2020	STM23	2
Santa Maria	2020	STM24	2
Santa Maria	2020	STM25	2
Santa Maria	2015	STM26	3
Santa Maria	2020	STM26	3
Santa Maria	2020	STM27	3
Santa Maria	2015	STM28	3
Santa Maria	2015	STM29	3
Santa Maria	2015	STM3	2
Santa Maria	2015	STM30	3
Santa Maria	2020	STM4	3
Santa Maria	2015	STM5	3
Santa Maria	2015	STM6	3
Santa Maria	2015	STM7	2
Santa Maria	2020	STM8	3
Santa Maria	2020	STM9	1
Terceira	2020	T1	3
Terceira	2014	T10	3
Terceira	2014	T11	2
Terceira	2014	T12	3
Terceira	2014	T13	3
Terceira	2020	T14	3
Terceira	2020	T15	3
Terceira	2020	T16	1
Terceira	2014	T17	2
Terceira	2014	T18	3
Terceira	2014	T2	2
Terceira	2014	T20	3
Terceira	2020	T20	3
Terceira	2014	T21	3
Terceira	2014	T22	3
Terceira	2014	T23	3
Terceira	2014	T24	3
Terceira	2014	T25	3
Terceira	2014	T26	3
Terceira	2020	T27	3
Terceira	2014	T28	2
Terceira	2020	T29	3
Terceira	2014	T3	3
Terceira	2014	T30	3
Terceira	2014	T31	2
Terceira	2014	T32	3
Terceira	2020	T32	3
Terceira	2020	T33	3
Terceira	2014	T34	3
Terceira	2014	T4	3
Terceira	2014	T5	2
Terceira	2014	T6	3
Terceira	2020	T6	3
Terceira	2014	T7	3
Terceira	2014	T8	4
Terceira	2014	T9	3

## Sheet: Table S4
Oligo	Primer Sequence	Tm	Fragment length	Region
forward	5'-TCGTCGGCAGCGTCAGATGTGTATAAGAGACAGTACTAGTGCTGGTTTTCCTTT-3'	54ºC	210 bp	RNA dependent-RNA polymerase (RdRp)
reverse	5'-GTCTCGTGGGCTCGGAGATGTGTATAAGAGACAGCAAGTATCCTTCAAACAATC-3'
forward	5'-TCGTCGGCAGCGTCAGATGTGTATAAGAGACAGNTACTAGTGCTGGTTTTCCTTT-3'
reverse	5'-TCGTCGGCAGCGTCAGATGTGTATAAGAGACAGNCAAGTATCCTTCAAACAATC-3'
forward	5'-TCGTCGGCAGCGTCAGATGTGTATAAGAGACAGNNTACTAGTGCTGGTTTTCCTTT-3'
reverse	5'-TCGTCGGCAGCGTCAGATGTGTATAAGAGACAGNNCAAGTATCCTTCAAACAATC-3'
forward	5'-TCGTCGGCAGCGTCAGATGTGTATAAGAGACAGNNNTACTAGTGCTGGTTTTCCTTT-3'
reverse	5'-TCGTCGGCAGCGTCAGATGTGTATAAGAGACAGNNNCAAGTATCCTTCAAACAATC-3'
forward	5'-TCGTCGGCAGCGTCAGATGTGTATAAGAGACAGNNNNTACTAGTGCTGGTTTTCCTTT-3'
reverse	5'-TCGTCGGCAGCGTCAGATGTGTATAAGAGACAGNNNNCAAGTATCCTTCAAACAATC-3'
